# Supplementary material for: Factors influencing the utilisation of anti-HBs titre testing services among nursing students in Northwest Ghana: A cross-sectional study
Source: PLOS Glob Public Health. 2024 Apr 25;4(4):e0003160. doi: 10.1371/journal.pgph.0003160 (PMC11045266; doi:10.1371/journal.pgph.0003160)
Supplement: S1 Data — (XLSX) [file pgph.0003160.s001.xlsx]

## Sheet: Sheet1
Sex	Age	Maritalstatus	Religion	Ethnicity	Residence	College	Programme	Level_Study	Parent_Education		HB_Screen	HBvac	No_Doses	Anti-HB titre
1	1	1	0	1	0	1	0	0	1		0	0	0	0
0	0	1	0	2	1	1	0	0	0		1	1	0	0
0	1	1	1	2	0	1	0	0	0		1	1	1	0
0	0	1	0	1	0	1	0	0	0		1	1	0	0
0	1	1	1	1	1	1	1	0	0		1	1	1	0
0	0	1	1	1	0	1	0	0	0		1	1	1	0
0	0	1	1	1	0	1	0	0	0		1	1	1	0
0	1	1	1	2	1	1	0	0	1		1	1	1	0
1	1	0	0	1	1	1	1	0	1		1	1	1	1
0	1	1	0	2	1	1	0	0	0		1	1	1	1
0	0	1	0	1	1	1	0	0	1		1	1	0	0
1	0	1	0	1	0	1	0	0	1		1	0	0	0
1	1	1	0	1	1	1	0	0	0		0	0	0	0
0	1	0	0	1	1	1	0	0	0		1	0	1	0
1	1	0	1	1	1	1	1	0	1		1	1	1	1
0	1	1	0	1	1	1	1	0	0		1	1	1	1
0	1	0	1	1	1	1	1	0	0		1	1	1	0
0	1	1	0	1	1	1	1	0	0		1	1	1	0
0	1	1	1	1	1	1	1	0	0		1	0	0	0
1	0	1	0	1	1	1	1	1	1		1	1	1	0
0	1	1	1	2	1	1	0	0	0		0	0	0	0
1	1	1	1	1	1	1	0	0	0		1	1	1	0
1	0	1	1	1	1	1	0	0	0		1	1	1	0
1	0	1	1	1	1	1	0	0	0		1	1	1	0
1	1	1	1	1	1	1	1	0	1		0	0	0	0
1	1	0	0	1	1	1	0	0	1		1	1	1	0
0	1	0	0	2	0	1	0	0	1		1	1	1	1
0	0	1	1	2	0	1	0	0	1		0	0	0	0
0	1	1	0	1	0	1	0	0	1		1	1	1	0
0	1	1	1	2	0	1	0	0	1		1	1	1	0
0	0	0	1	2	0	1	0	0	1		1	1	1	1
1	1	1	0	2	0	1	0	0	1		1	1	1	1
1	1	1	0	2	0	1	0	0	0		1	1	0	0
1	0	1	0	1	1	1	0	0	0		1	1	0	0
1	0	1	1	2	1	1	1	0	0		1	0	0	0
0	0	1	0	2	1	1	0	0	1		1	1	1	0
0	0	1	0	2	1	1	0	0	0		1	1	1	0
1	0	1	0	1	1	1	1	1	1		1	1	1	0
0	1	1	0	2	0	1	0	0	1		1	1	1	0
0	1	0	0	2	0	1	0	0	1		1	1	1	1
0	1	1	0	2	0	1	1	0	0		1	1	1	0
1	0	1	0	1	1	1	0	0	1		1	1	0	0
0	1	1	0	1	0	1	0	0	0		1	1	1	0
0	0	1	1	2	0	1	1	0	0		1	1	1	0
0	1	1	0	2	0	1	1	0	0		1	1	1	0
0	1	0	0	2	0	1	1	1	1		1	1	1	0
1	0	1	1	2	1	1	1	0	0		1	1	0	0
0	0	1	1	2	1	1	0	0	1		1	1	1	0
0	0	1	1	1	0	1	1	1	1		0	1	1	1
0	1	1	1	2	0	1	1	1	0		0	1	1	1
0	1	1	0	1	1	1	1	1	0		1	1	1	0
0	0	1	1	2	1	1	1	1	0		1	1	1	0
1	1	0	1	2	1	1	1	1	0		1	1	1	0
1	1	1	1	1	1	1	1	0	0		1	0	0	0
1	0	1	0	1	0	1	1	0	0		1	1	1	0
1	1	1	0	1	1	1	1	0	1		1	1	1	0
0	1	1	1	2	0	1	1	0	1		0	0	1	0
1	1	1	0	1	1	1	1	1	1		0	1	1	1
1	0	1	1	2	0	1	0	0	1		1	0	0	0
0	1	1	0	2	0	1	1	0	1		1	1	1	0
1	0	1	0	1	0	1	1	0	0		1	1	1	0
0	0	1	0	2	1	1	1	0	0		1	1	1	0
0	0	1	0	1	0	1	1	1	1		1	1	1	0
0	1	1	1	2	1	1	1	1	1		1	1	1	0
0	0	1	1	2	0	1	1	0	1		1	1	1	0
0	0	0	1	2	1	1	1	1	0		0	0	0	0
0	0	1	1	2	0	1	1	0	0		1	1	1	0
0	0	1	1	2	1	1	1	1	1		1	1	1	1
1	0	1	0	2	0	1	1	0	0		1	1	1	0
0	1	1	0	1	1	1	0	0	1		1	1	1	0
1	0	1	1	2	0	1	1	1	1		1	1	1	0
0	0	1	1	2	0	1	0	0	1		1	1	1	0
0	0	1	1	1	1	0	0	0	1		1	1	1	0
0	1	1	0	2	1	0	0	0	0		0	1	0	0
0	1	1	1	1	1	0	0	0	0		0	0	0	0
0	0	1	1	2	1	0	0	0	0		1	1	1	0
0	1	1	0	1	0	0	1	0	0		1	0	0	0
0	0	1	1	1	0	1	1	0	1		1	1	1	1
0	0	0	1	1	0	1	1	0	1		1	1	1	1
1	0	1	1	1	1	1	1	1	1		1	1	1	1
0	1	1	1	2	1	1	1	0	0		1	1	1	1
0	1	1	1	2	1	0	0	0	1		1	1	1	0
0	0	1	1	2	0	1	1	0	1		1	1	1	0
0	0	1	1	2	0	1	1	0	0		1	1	1	0
0	0	1	1	2	1	1	1	0	0		1	1	1	1
0	0	1	1	1	1	1	1	1	0		1	0	0	0
0	1	1	1	1	0	0	0	0	1		1	0	0	0
0	0	1	1	2	0	1	1	1	1		0	0	1	0
1	1	1	1	1	1	0	0	0	1		1	1	1	0
0	1	1	1	2	0	1	0	0	1		1	1	1	1
0	0	1	0	2	0	0	0	0	0		1	1	1	0
1	0	1	1	1	0	0	1	1	0		1	1	1	0
1	1	1	1	1	0	0	0	0	0		1	0	0	0
0	0	1	1	1	0	0	1	1	0		1	1	1	1
1	1	1	1	1	0	0	1	1	0		1	0	0	0
1	1	1	0	2	0	0	1	1	1		1	1	1	1
0	0	1	1	2	1	0	1	1	0		1	1	1	0
0	1	1	0	1	0	0	1	1	0		1	1	0	0
0	0	1	1	2	0	0	0	0	0		1	1	1	1
0	0	1	1	1	1	0	0	0	0		1	1	1	1
0	1	1	1	2	1	0	0	0	1		1	1	1	1
0	0	1	1	2	0	0	0	0	0		1	1	1	0
0	1	1	1	2	0	0	0	0	1		1	1	1	0
1	1	1	0	2	1	0	0	0	1		1	0	1	0
1	0	0	1	1	0	0	0	0	0		1	1	1	0
0	0	1	1	1	1	0	0	0	1		1	1	1	1
0	0	1	1	1	1	0	0	0	1		1	1	1	1
0	1	1	1	2	1	0	0	0	0		0	0	0	0
0	1	1	0	1	1	0	0	0	1		0	0	0	0
0	0	1	0	2	0	0	1	0	0		1	0	0	0
0	1	1	1	1	1	0	0	0	1		1	1	1	1
0	1	1	1	1	1	0	0	0	1		1	0	0	0
0	1	1	1	2	1	0	0	0	1		1	0	0	0
0	1	1	0	2	0	0	0	0	1		1	1	0	1
0	0	1	1	2	1	0	0	0	0		0	0	0	0
1	1	1	0	1	1	0	0	0	1		1	1	1	1
0	1	1	1	2	0	0	0	0	1		1	1	1	1
0	1	1	1	1	1	0	0	0	0		1	1	1	0
0	0	0	0	1	0	0	0	0	1		1	0	0	0
0	1	1	1	2	0	0	0	0	1		1	0	1	1
0	0	1	0	2	0	0	0	0	1		1	1	0	0
0	1	0	1	2	0	1	1	1	1		1	1	1	0
0	0	1	0	1	1	1	1	1	0		1	1	1	0
0	0	1	1	2	1	1	1	1	0		1	1	1	0
1	1	1	1	2	1	1	1	1	0		1	1	1	0
0	1	1	1	1	1	1	1	1	0		1	0	0	0
0	0	1	0	1	0	1	1	1	0		1	1	1	0
1	1	1	0	1	1	1	1	1	0		1	1	1	0
0	0	1	1	2	1	1	1	0	0		1	1	1	0
1	1	1	1	2	1	1	1	0	0		1	1	1	0
1	1	1	1	1	1	1	1	0	1		1	0	0	0
0	0	1	0	1	0	1	1	0	0		1	1	1	0
0	1	1	0	1	1	1	1	0	0		1	1	1	0
1	1	1	0	1	0	1	1	1	0		1	1	1	0
0	1	1	0	1	1	1	1	1	0		1	1	1	0
0	1	1	1	2	1	1	1	1	0		1	1	1	0
1	1	1	1	2	1	1	1	0	0		1	1	1	0
0	1	1	1	1	1	1	1	0	0		1	0	0	0
1	0	1	0	1	0	1	1	0	0		1	1	1	0
1	0	1	0	1	0	1	1	0	1		1	0	0	0
1	1	1	0	1	1	1	1	1	1		1	1	1	0
0	1	0	0	1	1	1	0	0	0		1	1	1	0
1	1	1	0	1	1	1	0	0	0		1	0	0	0
0	1	1	0	1	1	1	0	0	0		1	1	1	0
1	1	1	0	1	0	1	1	0	1		0	0	0	0
0	0	1	0	2	1	1	0	0	0		1	1	0	0
0	1	1	1	2	0	1	1	0	0		1	1	1	0
0	0	1	0	1	0	1	0	0	0		1	1	0	0
0	1	1	1	1	1	1	1	1	1		1	1	1	0
0	0	1	1	1	0	1	1	0	0		1	1	1	0
0	0	1	1	1	0	1	0	0	0		1	1	1	0
0	1	1	1	2	1	1	0	0	0		1	1	1	0
0	1	1	1	1	1	1	1	1	1		1	1	1	1
0	1	1	0	2	1	1	0	0	0		1	1	1	1
0	0	0	0	1	1	1	0	0	1		1	1	1	1
0	1	1	1	2	1	1	1	0	0		0	0	0	0
0	0	1	1	1	1	1	1	1	1		1	1	1	0
0	0	1	1	1	1	1	1	0	1		1	1	1	0
0	0	1	1	1	1	1	1	0	1		1	1	1	0
0	1	1	1	1	1	1	1	0	1		0	0	0	0
1	1	1	1	2	0	1	1	0	1		1	1	1	0
1	1	1	0	2	0	1	1	0	0		1	1	1	0
1	1	1	1	2	0	1	1	0	0		1	1	1	1
0	0	1	1	2	1	1	1	0	1		1	1	0	0
0	1	1	1	2	0	1	1	1	1		1	1	1	1
0	1	1	0	2	0	1	1	0	0		1	1	0	0
0	0	1	0	1	1	1	1	0	0		1	1	0	0
0	0	1	1	2	1	1	1	0	0		1	0	0	0
0	1	1	1	2	0	1	1	0	0		1	1	1	0
0	1	1	0	2	0	1	1	0	0		1	1	0	0
0	0	1	0	1	1	1	1	0	0		1	1	0	0
0	0	1	1	2	1	1	1	0	0		1	0	0	0
1	1	1	1	2	0	1	1	1	1		1	1	1	0
1	1	1	0	1	1	1	1	1	0		1	1	1	0
1	1	1	1	2	1	1	1	1	0		1	1	1	0
0	1	1	1	2	1	1	1	1	0		1	1	1	0
0	1	1	1	1	1	1	1	1	0		1	0	0	0
0	0	1	0	1	0	1	1	1	0		1	1	1	0
0	1	1	0	1	1	1	1	1	0		1	1	1	0
1	1	0	1	2	0	1	1	1	1		1	1	1	1
1	1	1	0	1	1	1	1	1	1		1	1	1	0
1	0	1	1	2	1	1	1	1	0		1	1	1	0
0	1	0	1	2	1	1	1	1	0		1	1	1	0
0	1	1	1	1	1	1	1	1	0		1	0	0	0
0	1	1	0	1	0	1	1	1	0		1	1	1	0
0	1	1	0	1	1	1	1	1	0		1	1	1	0
0	1	1	1	2	0	1	1	1	0		1	1	1	0
0	1	1	0	1	1	1	1	1	0		1	1	1	0
1	0	0	1	2	1	1	1	1	1		1	1	1	0
0	1	1	1	2	1	1	1	1	0		1	1	1	0
0	1	1	1	1	1	1	1	1	0		1	0	0	0
0	1	1	0	1	0	1	1	1	0		1	1	1	0
0	0	0	0	1	1	1	1	1	0		1	1	1	0
0	1	1	1	2	0	1	1	1	1		1	1	1	1
0	1	1	0	1	1	1	1	1	0		1	1	1	0
1	0	1	1	2	1	1	1	1	0		1	1	1	0
0	1	1	1	2	1	1	1	1	1		1	1	1	0
0	0	1	1	1	1	1	1	1	0		1	0	0	0
0	1	1	0	1	0	1	1	1	0		1	1	1	0
0	1	1	0	1	1	1	1	1	0		1	1	1	0
0	0	1	1	1	1	1	1	1	0		1	0	0	0
0	1	1	0	1	0	1	1	1	0		1	1	1	0
0	0	1	0	1	0	1	0	0	1		0	0	0	0
1	0	1	0	2	1	1	0	0	0		1	1	0	0
0	0	1	1	2	0	1	0	0	1		1	1	1	0
0	1	1	0	1	0	1	1	0	0		1	1	0	0
0	1	1	1	1	1	1	0	0	0		1	1	1	0
1	0	1	1	1	0	1	0	0	0		1	1	1	1
0	1	1	1	1	0	1	1	0	0		1	1	1	0
0	0	1	1	2	1	1	0	0	0		1	1	1	0
0	1	1	1	1	1	1	0	0	0		1	0	0	0
1	1	1	0	2	1	1	0	0	0		1	1	1	1
1	0	1	0	1	1	1	0	0	1		1	1	0	0
0	1	1	0	1	0	1	1	0	1		1	0	0	0
0	1	0	0	1	1	1	0	0	1		1	1	1	0
1	0	1	0	1	1	1	0	0	0		1	1	1	0
0	1	0	0	1	1	1	0	0	0		1	0	0	0
0	1	1	0	1	1	1	0	0	0		1	1	1	0
0	1	1	0	1	1	1	0	0	0		1	1	1	0
0	1	1	0	1	1	1	0	0	0		1	1	1	0
1	0	0	1	1	1	1	0	0	1		1	0	0	0
0	0	1	1	1	1	1	0	0	0		0	0	0	0
0	0	1	0	1	0	1	1	0	1		0	0	0	0
1	0	1	0	2	1	1	0	0	0		1	1	0	0
1	1	1	1	2	0	1	0	0	0		1	1	1	0
0	0	1	0	1	0	1	0	0	0		1	1	0	0
0	0	1	1	1	1	1	0	0	0		1	1	1	0
0	0	1	1	1	0	1	0	0	0		1	1	1	1
1	0	1	1	1	0	1	0	0	1		1	1	1	0
1	1	1	1	2	1	1	0	0	0		1	1	1	0
0	1	1	1	1	1	1	0	0	0		1	0	0	0
0	1	1	0	2	1	1	0	0	0		1	1	1	1
1	0	1	0	1	1	1	0	0	1		1	1	0	0
0	0	1	0	1	0	1	0	0	1		1	0	0	0
0	1	0	0	1	1	1	0	0	1		1	1	1	0
1	0	1	0	1	1	1	0	0	0		1	1	1	0
0	0	0	0	1	1	1	0	0	1		1	0	0	0
0	1	1	0	1	1	1	0	0	0		1	1	1	0
0	1	1	0	1	1	1	0	0	1		1	1	1	1
0	1	1	0	1	1	1	0	0	0		1	1	1	0
0	0	1	1	1	1	1	0	0	0		1	0	0	0
0	0	1	1	1	1	1	0	0	0		0	0	0	0
0	1	1	0	1	0	1	0	0	1		0	0	0	0
0	0	1	0	2	1	1	0	0	0		1	1	0	0
0	1	1	1	2	0	1	0	0	1		1	1	1	0
0	0	1	0	1	0	1	0	0	0		1	1	0	0
0	0	1	1	1	1	1	0	0	0		1	1	1	0
0	0	1	1	1	0	1	0	0	0		1	1	1	0
1	1	1	1	1	0	1	1	1	1		1	1	1	0
1	1	1	1	2	1	1	0	0	0		1	1	1	0
0	1	0	1	1	1	1	0	0	0		1	0	0	0
1	1	1	0	2	1	1	0	0	0		1	1	1	1
1	0	1	0	1	1	1	0	0	1		1	1	0	0
0	0	1	0	1	0	1	0	0	1		1	0	0	0
0	1	1	0	1	1	1	0	0	1		1	1	1	0
0	0	0	0	1	1	1	0	0	0		1	1	1	0
0	1	1	0	1	1	1	0	0	0		1	0	0	0
1	0	0	0	1	1	1	0	0	0		1	1	1	1
0	0	1	0	1	1	1	0	0	0		1	1	1	0
0	1	1	0	1	1	1	0	0	0		1	1	1	0
1	0	1	1	1	1	1	1	0	1		1	0	0	0
0	0	1	1	1	1	1	0	0	0		0	0	0	0
1	1	1	0	1	1	1	0	0	0		1	1	1	0
0	0	1	1	2	0	0	0	0	1		1	0	0	0
0	1	1	1	2	0	0	0	0	1		0	1	1	1
0	0	1	1	1	1	0	0	0	1		1	1	1	0
0	1	1	1	2	0	0	0	0	0		1	0	0	0
0	0	1	1	2	0	0	0	0	1		1	1	1	1
0	1	1	1	1	1	0	0	0	0		1	0	0	0
0	0	1	1	1	1	0	0	0	1		1	1	1	1
1	1	1	1	2	1	0	0	0	1		1	1	1	1
0	1	1	1	2	0	0	0	0	0		1	0	0	0
0	1	1	1	2	0	0	0	0	0		1	0	0	0
0	0	1	1	1	0	0	0	0	1		1	1	1	1
0	0	1	1	2	0	0	0	0	1		1	0	0	0
0	1	0	1	2	0	0	0	0	1		0	0	0	0
0	0	1	0	1	1	0	0	0	1		0	0	0	0
1	1	1	1	1	0	0	1	1	1		1	1	1	1
1	1	1	0	2	0	0	0	0	0		1	0	0	0
0	1	1	0	1	0	0	0	0	0		1	1	1	1
0	0	1	1	1	0	0	0	0	1		1	1	0	0
0	0	1	1	1	0	0	0	0	1		1	0	0	0
1	1	1	1	1	1	0	1	0	0		1	1	0	1
0	0	1	1	2	1	0	1	0	1		1	1	1	1
0	0	1	1	2	1	0	1	0	1		1	1	0	0
0	0	1	1	2	1	0	1	1	0		0	0	0	0
0	0	1	1	2	0	0	1	0	0		1	0	0	0
0	0	1	1	2	0	0	1	0	1		1	1	1	1
1	1	1	1	2	0	0	1	0	0		1	1	0	0
0	0	1	1	2	1	0	1	0	0		1	1	1	0
0	1	1	1	1	1	0	0	0	1		0	0	0	0
0	1	0	1	1	0	0	0	0	1		1	1	1	1
0	0	1	1	2	0	0	1	0	0		0	0	0	0
0	1	1	1	2	0	0	1	1	1		1	1	0	0
0	1	1	1	2	0	0	1	0	1		1	1	1	1
0	0	1	1	2	1	0	0	0	0		1	0	0	0
0	1	1	0	1	0	0	0	0	1		0	0	0	0
1	0	1	1	2	0	0	0	0	0		0	0	0	0
0	0	1	0	2	0	0	0	0	1		1	1	0	0
0	1	1	1	2	0	0	0	0	0		1	0	0	0
0	0	1	1	2	0	0	1	0	1		1	1	0	0
0	1	1	1	2	0	0	0	0	1		1	1	0	0
0	0	1	1	2	1	0	1	0	1		1	0	0	0
0	0	0	1	1	1	0	0	0	0		1	1	1	0
0	1	1	1	2	1	0	1	0	0		0	0	0	0
1	1	1	1	2	0	0	1	0	0		0	0	0	0
0	0	1	1	1	0	0	0	0	0		1	1	0	1
0	1	1	0	2	1	0	0	0	0		1	1	1	1
0	1	1	1	2	0	0	0	0	0		1	1	0	0
1	0	1	1	1	1	0	0	0	1		1	1	1	1
0	1	1	1	2	0	0	0	0	0		1	1	0	1
0	1	1	1	1	1	0	0	0	1		1	0	0	0
0	0	1	1	1	1	0	0	0	1		1	1	1	0
0	0	1	0	1	0	0	0	0	0		1	1	0	0
0	1	0	1	1	1	0	0	0	0		1	1	1	0
1	1	1	0	1	1	0	0	0	1		1	1	1	0
1	0	1	1	1	0	0	0	0	0		1	0	0	0
1	1	1	1	1	1	0	0	0	1		1	1	1	0
1	0	1	0	1	0	0	0	0	0		1	1	1	1
1	0	1	1	1	0	0	0	0	1		1	1	1	0
0	0	1	0	1	0	0	0	0	1		1	1	1	0
1	0	1	1	2	0	0	1	1	0		0	1	1	0
0	1	1	1	2	0	0	0	0	0		1	1	1	0
1	0	1	0	1	0	0	1	1	0		1	1	1	0
0	0	1	0	2	0	0	1	1	1		0	0	0	0
0	0	1	0	1	0	0	0	0	1		1	0	0	0
1	1	1	1	1	1	0	1	1	0		1	1	1	0
1	0	1	1	2	0	0	1	1	0		1	0	0	0
1	1	1	1	2	0	0	1	1	0		1	1	1	0
0	0	1	0	1	0	0	0	0	0		1	0	0	0
0	0	1	1	1	0	0	1	0	1		0	0	0	0
1	0	0	1	2	0	0	1	0	1		1	1	1	1
1	1	1	1	2	0	0	0	0	1		1	0	0	0
0	0	1	1	2	1	0	1	1	1		1	0	0	0
1	0	0	1	1	1	0	1	1	1		1	1	1	0
0	0	1	1	1	1	0	1	0	1		1	1	0	0
0	1	1	1	1	0	0	0	0	0		1	1	1	0
0	1	1	1	2	0	0	0	0	0		0	0	0	0
0	0	1	0	1	0	0	0	0	0		1	1	0	0
0	0	1	1	2	1	0	1	0	1		1	1	0	0
0	0	1	0	2	0	0	0	0	0		1	0	0	0
0	1	1	1	2	1	0	1	1	1		1	1	0	0
0	0	1	0	2	0	0	0	0	0		1	0	0	0
0	1	0	1	2	0	0	1	1	1		1	1	1	1
0	1	1	1	1	0	0	0	0	1		1	1	1	1
0	0	1	1	1	0	0	1	1	0		1	1	1	0
1	1	1	0	2	0	0	1	0	0		1	1	1	1
0	1	1	1	2	1	0	1	0	1		1	1	1	1
1	1	1	1	1	1	0	1	1	0		1	1	1	1
1	0	1	1	1	0	0	1	1	0		1	1	1	0
0	1	1	1	1	0	0	1	1	1		1	0	0	0
0	0	1	1	1	0	0	1	1	0		1	1	1	0
1	1	1	1	1	0	0	1	1	0		1	1	1	0
1	1	1	0	2	0	0	1	1	0		1	1	1	1
0	1	1	1	2	1	0	1	1	0		1	1	1	0
0	1	1	0	1	0	0	1	0	0		1	1	0	0
0	0	1	1	1	0	0	1	1	0		1	1	1	1
1	1	1	1	2	0	0	1	1	0		1	0	0	0
0	1	1	1	1	0	0	1	1	0		1	1	1	1
1	1	1	1	1	0	0	1	1	1		1	0	0	0
1	1	1	0	2	1	0	1	1	0		1	1	1	0
0	1	1	1	2	1	0	1	1	0		1	1	1	0
0	1	1	0	1	0	0	1	1	0		1	1	0	0
0	1	1	1	2	0	0	0	0	1		1	0	0	0
0	1	1	1	2	0	0	0	0	1		1	1	1	0
0	1	1	1	1	1	0	0	0	0		1	1	0	0
0	0	1	1	1	1	0	1	1	1		1	1	1	1
1	1	1	1	2	1	0	0	0	1		1	1	1	1
0	1	1	1	2	0	0	0	0	0		1	0	0	0
0	1	1	1	2	0	0	0	0	0		1	0	0	0
0	0	1	1	1	0	0	0	0	1		1	1	1	0
0	0	1	1	2	0	0	1	1	1		1	0	0	0
0	1	1	1	2	0	0	0	0	1		1	1	1	0
0	0	1	0	1	1	0	0	0	1		0	0	0	0
1	1	1	1	1	0	0	1	1	1		1	1	1	1
1	1	1	0	2	0	0	0	0	0		1	0	0	0
0	1	1	0	1	0	0	0	0	0		1	1	1	1
0	0	1	1	1	0	0	0	0	1		1	1	1	0
0	0	1	1	1	0	0	1	1	0		1	1	1	0
0	1	1	1	1	0	0	1	1	0		1	0	0	0
1	1	1	1	1	0	0	1	1	0		1	1	1	1
0	0	1	1	1	0	0	1	1	0		1	0	0	0
0	0	1	0	2	0	0	1	1	0		1	1	1	0
1	1	1	1	2	1	0	1	1	1		1	1	1	0
0	0	1	0	1	0	0	1	1	0		1	1	0	0
0	0	1	1	2	0	0	1	0	0		1	1	1	0
0	0	1	1	1	1	0	0	0	0		1	1	1	1
0	1	1	1	2	1	0	0	0	1		1	1	1	0
0	0	1	1	2	0	0	1	1	0		1	1	1	1
1	0	1	1	2	0	0	0	0	0		1	0	0	0
0	0	1	0	2	1	0	0	0	0		1	0	0	0
0	1	1	1	1	0	0	1	0	1		1	0	0	0
1	0	1	1	1	1	0	1	0	1		1	1	1	1
0	0	1	1	1	1	0	0	0	1		1	1	1	1
0	1	1	1	2	1	0	0	0	0		0	0	0	0
0	0	0	1	1	1	0	1	1	0		1	1	0	0
0	1	1	1	1	0	0	1	1	0		0	1	0	0
0	1	1	1	1	1	0	1	1	0		0	0	0	0
0	1	1	0	2	1	0	1	1	0		0	1	0	0
0	1	1	0	2	0	0	1	1	1		1	0	0	0
1	1	1	1	1	1	0	1	1	0		1	1	0	0
1	1	1	1	1	0	0	1	1	1		1	1	1	0
